# Supplementary material for: Dengue Virus 2 American-Asian Genotype Identified during the 2006/2007 Outbreak in Piauí, Brazil Reveals a Caribbean Route of Introduction and Dissemination of Dengue Virus in Brazil
Source: PLoS One. 2014 Aug 15;9(8):e104516. doi: 10.1371/journal.pone.0104516 (PMC4134198; doi:10.1371/journal.pone.0104516)
Supplement: Table S1 — GenBank accession numbers for DENV-2 sequences used in phylogenetic, phylogeographic and coalescent analyses, by country and year of isolation. (XLSX) [file pone.0104516.s003.xlsx]

## Sheet: Plan1
Isolates	Locality	Accesion #	Year	Figure	genotype
Indonesia/AB189122/1998	Indonesia	AB189122	1998	2, S2	Cosmopolitan
NewGuinea/AF038403/1944	New Guinea	AF038403	1944	2, S2	Asian II
Thailand/AF100459/1994	Thailand	AF100459	1994	2, S2	Asian I
Venezuela/AF100465/1987	Venezuela	AF100465	1987	2, S2	American
Peru/AF100467/1997	Peru	AF100467	1997	2, S2	American
Mexico/AF100469/1992	Mexico	AF100469	1992	2, S2	American
China/AF359579/1999	China	AF359579	1999	2, S2	Cosmopolitan
Singapore/AF410379/1991	Singapore	AF410379	1991	2, S2	Cosmopolitan
Australia/AY037116/1993	Australia	AY037116	1993	2, S2	Cosmopolitan
Indonesia/AY858035/2005	Indonesia	AY858035	2005	2, S2	Cosmopolitan
Thailand/DQ181896/1999	Thailand	DQ181896	1999	2, S2	Asian I
Malaysia/DQ518635/2003	Malaysia	DQ518635	2003	2, S2	Cosmopolitan
Camboja/DQ518649/2003	Camboja	DQ518649	2003	2, S2	Asian I
Myanmar/DQ518653/2004	Myanmar	DQ518653	2004	2, S2	Asian I
Taiwan/DQ645569/2002	Taiwan	DQ645569	2002	2, S2	Cosmopolitan
India/EU448422/2004	India	EU448422	2004	2, S2	Cosmopolitan
Singapore/EU448429/2007	Singapore	EU448429	2007	2, S2	Cosmopolitan
Indonesia/EU448430/2007	Indonesia	EU448430	2007	2, S2	Cosmopolitan
BR/RioDeJaneiro/GQ368176/2008	Brazil-Rio de Janeiro	GQ368176	2008	2, S2	American/Asian
BR/Bahia/HQ012529/2009	Brazil-Bahia	HQ012529	2009	2, S2	American/Asian
BR/RioDeJaneiro/HQ012534/1991	Brazil-Rio de Janeiro	HQ012534	1991	2, S2	American/Asian
Philippines/L10045/1983	Philippines	L10045	1983	2, S2	Asian II
Taiwan/L10052/1987	Taiwan	L10052	1987	2, S2	Asian II
Thailand/U87411/1984	Thailand	U87411	1984	2, S2	Asian I
Venezuela/AF363083/1996	Venezuela	AF363083	1996	4	American/Asian
Peru/AY079424/2001	Peru	AY079424	2001	4	American/Asian
StVincent/AY484628/1998	St. Vincent	AY484628	1998	4	American/Asian
Bahamas/AY484638/1989	Bahamas	AY484638	1989	4	American/Asian
TrinidadAndTobago/AY484647/1986	Trinidad and Tobago	AY484647	1986	4	American/Asian
BR/Para/AY644452/2001	Brazil-Pará	AY644452	2001	4	American/Asian
BR/Roraima/AY714062/1996	Brazil-Roraima	AY714062	1996	4	American/Asian
BR/Ceara/AY775304/1994	Brazil-Ceará	AY775304	1994	4	American/Asian
BR/Ceara/AY775305/1994	Brazil-Ceará	AY775305	1994	4	American/Asian
BR/Para/AY775307/2000	Brazil-Pará	AY775307	2000	4	American/Asian
BR/RioGrandeDoNorte/AY778960/1991	Brazil-Rio Grande do Norte	AY778960	1991	4	American/Asian
Jamaica/DQ364484/1983	Jamaica	DQ364484	1983	4	American/Asian
PuertoRico/DQ364506/1994	Puerto Rico	DQ364506	1994	4	American/Asian
Paraguay/EU045313/2005	Paraguay	EU045313	2005	4	American/Asian
PuertoRico/EU482561/1996	Puerto Rico	EU482561	1996	4	American/Asian
PuertoRico/EU482569/1987	Puerto Rico	EU482569	1987	4	American/Asian
PuertoRico/EU482722/2002	Puerto Rico	EU482722	2002	4	American/Asian
PuertoRico/EU529700/1994	Puerto Rico	EU529700	1994	4	American/Asian
PuertoRico/EU569715/1997	Puerto Rico	EU569715	1997	4	American/Asian
PuertoRico/EU687242/2004	Puerto Rico	EU687242	2004	4	American/Asian
VirginIslands/FJ898450/1990	Virgin Islands	FJ898450	1990	4	American/Asian
BR/RioDeJaneiro/GQ368158/1998	Brazil-Rio de Janeiro	GQ368158	1998	4	American/Asian
BR/RioDeJaneiro/GQ368159/1998	Brazil-Rio de Janeiro	GQ368159	1998	4	American/Asian
BR/RioDeJaneiro/GQ368160.1/1998	Brazil-Rio de Janeiro	GQ368160.1	1998	4	American/Asian
PuertoRico/GQ398279/1994	Puerto Rico	GQ398279	1994	4	American/Asian
PuertoRico/GQ398283/1994	Puerto Rico	GQ398283	1994	4	American/Asian
PuertoRico/GQ398285/1994	Puerto Rico	GQ398285	1994	4	American/Asian
PuertoRico/GQ398290/1994	Puerto Rico	GQ398290	1994	4	American/Asian
PuertoRico/GQ398305/1994	Puerto Rico	GQ398305	1994	4	American/Asian
PuertoRico/GQ398314/1994	Puerto Rico	GQ398314	1994	4	American/Asian
Venezuela/GQ868540/1990	Venezuela	GQ868540	1990	4	American/Asian
Venezuela/GQ868541/1991	Venezuela	GQ868541	1991	4	American/Asian
Colombia/GQ868552/1998	Colombia	GQ868552	1998	4	American/Asian
Venezuela/GQ868598/1991	Venezuela	GQ868598	1991	4	American/Asian
BR/Bahia/HQ012508/1991	Brazil-Bahia	HQ012508	1991	4	American/Asian
BR/RioDeJaneiro/HQ012511/1995	Brazil-Rio de Janeiro	HQ012511	1995	4	American/Asian
BR/Bahia/HQ012513/1996	Brazil-Bahia	HQ012513	1996	4	American/Asian
BR/RioGrandeDoNorte/HQ012514/1997	Brazil-Rio Grande do Norte	HQ012514	1997	4	American/Asian
BR/RioDeJaneiro/HQ012517/2007	Brazil-Rio de Janeiro	HQ012517	2007	4	American/Asian
BR/RioDeJaneiro/HQ012521/2001	Brazil-Rio de Janeiro	HQ012521	2001	4	American/Asian
BR/RioDeJaneiro/HQ012533/1990	Brazil-Rio de Janeiro	HQ012533	1990	4	American/Asian
BR/RioDeJaneiro/HQ012536/1998	Brazil-Rio de Janeiro	HQ012536	1998	4	American/Asian
PuertoRico/JQ013409/2007	Puerto Rico	JQ013409	2007	4	American/Asian
Peru/JX051770/2001	Peru	JX051770	2001	4	American/Asian
Peru/JX051771/2002	Peru	JX051771	2002	4	American/Asian
Peru/JX051777/2007	Peru	JX051777	2007	4	American/Asian
BR/RioDeJaneiro/Q012534/1991	Brazil-Rio de Janeiro	Q012534	1991	4	American/Asian
Jamaica/AB545873/2007	Jamaica	AB545873	2007	5	American/Asian
Martinique/AF208496/1998	Martinique	AF208496	1998	5	American/Asian
PuertoRico/EU482726/2006	Puerto Rico	EU482726	2006	5	American/Asian
PuertoRico/EU596491/2007	Puerto Rico	EU596491	2007	5	American/Asian
PuertoRico/EU687212.1/1998	Puerto Rico	EU687212.1	1998	5	American/Asian
PuertoRico/EU687216/2005	Puerto Rico	EU687216	2005	5	American/Asian
PuertoRico/EU687217/2005	Puerto Rico	EU687217	2005	5	American/Asian
DominicanRepublic/FJ898451/2003	Dominican Republic	FJ898451	2003	5	American/Asian
BR/Northern/GQ199890/2008	Brazil-Northern	GQ199890	2008	5	American/Asian
BR/RioDeJaneiro/GQ368161/2007	Brazil-Rio de Janeiro	GQ368161	2007	5	American/Asian
BR/RioDeJaneiro/GQ368166/2008	Brazil-Rio de Janeiro	GQ368166	2008	5	American/Asian
BR/RioDeJaneiro/GQ368169/2008	Brazil-Rio de Janeiro	GQ368169	2008	5	American/Asian
BR/RioDeJaneiro/GQ368170/2008	Brazil-Rio de Janeiro	GQ368170	2008	5	American/Asian
BR/RioDeJaneiro/GQ368171.1/2008	Brazil-Rio de Janeiro	GQ368171.1	2008	5	American/Asian
BR/RioDeJaneiro/GQ368175/2008	Brazil-Rio de Janeiro	GQ368175	2008	5	American/Asian
BR/SaoPaulo/GU131881/2008	Brazil-São Paulo	GU131881	2008	5	American/Asian
BR/RioDeJaneiro/HHQ012532/2010	Brazil-Rio de Janeiro	HHQ012532	2010	5	American/Asian
BR/RioDeJaneiro/HQ012525/2007	Brazil-Rio de Janeiro	HQ012525	2007	5	American/Asian
BR/RioDeJaneiro/HQ012527/2008	Brazil-Rio de Janeiro	HQ012527	2008	5	American/Asian
BR/Bahia/HQ012529/2009	Brazil-Bahia	HQ012529	2009	5	American/Asian
BR/RioDeJaneiro/HQ012531.1/2010	Brazil-Rio de Janeiro	HQ012531.1	2010	5	American/Asian
DominicanRepublic/JF804031/2003	Dominican Republic	JF804031	2003	5	American/Asian
Jamaica/JF804034/2008	Jamaica	JF804034	2008	5	American/Asian
VirginIslands/JF804037/2005	Virgin Islands	JF804037	2005	5	American/Asian
StVincent/JF968043/2010	St. Vincent	JF968043	2010	5	American/Asian
Peru/JX051796/2010	Peru	JX051796	2010	5	American/Asian
Bolivia/JX051807/2010	Bolivia	JX051807	2010	5	American/Asian
Paraguay/JX051813/2010	Paraguay	JX051813	2010	5	American/Asian
BR/SaoPaulo/JX286518/2010	Brazil-São Paulo	JX286518	2010	5	American/Asian
BR/SaoPaulo/JX286520/2010	Brazil-São Paulo	JX286520	2010	5	American/Asian
BR/SaoPaulo/JX286523/2010	Brazil-São Paulo	JX286523	2010	5	American/Asian
BR/SaoPaulo/JX286524/2010	Brazil-São Paulo	JX286524	2010	5	American/Asian
BR/SaoPaulo/JX286526.1/2010	Brazil-São Paulo	JX286526.1	2010	5	American/Asian
Peru/KC847991/2011	Peru	KC847991	2011	5	American/Asian
Peru/KC847994/2012	Peru	KC847994	2012	5	American/Asian
Peru/KC847995/2012	Peru	KC847995	2012	5	American/Asian
Vietnam/AF410355/1997	Vietnam	AF410355	1997	2, S2, 4	American/Asian
BR/RioDeJaneiro/AF489932/1998	Brazil-Rio de Janeiro	AF489932	1998	2, S2, 4	American/Asian
PuertoRico/AY484606/1994	Puerto Rico	AY484606	1994	2, S2, 4	American/Asian
PuertoRico/AY484607/1988	Puerto Rico	AY484607	1988	2, S2, 4	American/Asian
PuertoRico/AY484608/1991	Puerto Rico	AY484608	1991	2, S2, 4	American/Asian
BR/Northern/FJ850072/2000	Brazil-Northern	FJ850072	2000	2, S2, 4	American/Asian
BR/RioDeJaneiro/GQ368174/1998	Brazil-Rio de Janeiro	GQ368174	1998	2, S2, 4	American/Asian
BR/Ceara/HQ012509/1994	Brazil-Ceará	HQ012509	1994	2, S2, 4	American/Asian
BR/RioDeJaneiro/HQ012510/1995	Brazil-Rio de Janeiro	HQ012510	1995	2, S2, 4	American/Asian
BR/RioGrandeDoSul/HQ012512/1996	Brazil-Rio Grande do Sul	HQ012512	1996	2, S2, 4	American/Asian
BR/RioDeJaneiro/HQ012516/1998	Brazil-Rio de Janeiro	HQ012516	1998	2, S2, 4	American/Asian
BR/EspiritoSanto/HQ012523/2002	Brazil-Espírito Santo	HQ012523	2002	2, S2, 4	American/Asian
BR/EspiritoSanto/HQ012524/2003	Brazil-Espírito Santo	HQ012524	2003	2, S2, 4	American/Asian
BR/RioDeJaneiro/HQ012538/1990	Brazil-Rio de Janeiro	HQ012538	1990	2, S2, 4	American/Asian
BR/RioDeJaneiro/L10041/1990	Brazil-Rio de Janeiro	L10041	1990	2, S2, 4	American/Asian
Jamaica/M20558/1983	Jamaica	M20558	1983	2, S2, 4	American/Asian
DominicanRepublic/AB122022/2001	Dominican Republic	AB122022	2001	2, S2, 5	American/Asian
Venezuela/AF363089/1998	Venezuela	AF363089	1998	2, S2, 5	American/Asian
Cuba/AY702034/1997	Cuba	AY702034	1997	2, S2, 5	American/Asian
PuertoRico/EU482731/2005	Puerto Rico	EU482731	2005	2, S2, 5	American/Asian
BR/Northern/FJ850091/2007	Brazil-Northern	FJ850091	2007	2, S2, 5	American/Asian
Nicaragua/FJ850118/2000	Nicaragua	FJ850118	2000	2, S2, 5	American/Asian
Jamaica/GQ199892/2007	Jamaica	GQ199892	2007	2, S2, 5	American/Asian
BR/RibeiraoPreto/GQ330472/2009	Brazil-Ribeirão Preto-SãoPaulo	GQ330472	2009	2, S2, 5	American/Asian
BR/RioDeJaneiro/GQ368163/2007	Brazil-Rio de Janeiro	GQ368163	2007	2, S2, 5	American/Asian
BR/RioDeJaneiro/GQ368172/2008	Brazil-Rio de Janeiro	GQ368172	2008	2, S2, 5	American/Asian
BR/SaoPaulo/GU131880/2008	Brazil-São Paulo	GU131880	2008	2, S2, 5	American/Asian
BR/SaoPaulo/GU131884/2008	Brazil-São Paulo	GU131884	2008	2, S2, 5	American/Asian
BR/SaoPaulo/GU131885/2008	Brazil-São Paulo	GU131885	2008	2, S2, 5	American/Asian
BR/SaoPaulo/HM181971/2008	Brazil-São Paulo	HM181971	2008	2, S2, 5	American/Asian
BR/RioDeJaneiro/HQ012526/2007	Brazil-Rio de Janeiro	HQ012526	2007	2, S2, 5	American/Asian
BR/EspiritoSanto/HQ012530/2009	Brazil-Espírito Santo	HQ012530	2009	2, S2, 5	American/Asian
BR/RioDeJaneiro/HQ026763/2008	Brazil-Rio de Janeiro	HQ026763	2008	2, S2, 5	American/Asian
BR/RioDeJaneiro/JQ710657/2011	Brazil-Rio de Janeiro	JQ710657	2011	2, S2, 5	American/Asian
Peru/JX051791/2010	Peru	JX051791	2010	2, S2, 5	American/Asian
BR/RioDeJaneiro/JX567950/2008	Brazil-Rio de Janeiro	JX567950	2008	2, S2, 5	American/Asian
BR/RioDeJaneiro/JX567951/2008	Brazil-Rio de Janeiro	JX567951	2008	2, S2, 5	American/Asian
