# Supplementary material for: Dengue Virus 2 American-Asian Genotype Identified during the 2006/2007 Outbreak in Piauí, Brazil Reveals a Caribbean Route of Introduction and Dissemination of Dengue Virus in Brazil
Source: PLoS One. 2014 Aug 15;9(8):e104516. doi: 10.1371/journal.pone.0104516 (PMC4134198; doi:10.1371/journal.pone.0104516)
Supplement: Table S2 — Pairwise distance based on E gene nucleotide sequence among DENV-2 isolates from Piauí state and others viruses isolated worldwide. All values are in percentage of identity. Lower and higher values of identity are represented by red and green color respectively. Intermediate values are represented by yellow. (XLS) [file pone.0104516.s004.xls]

## Sheet: protein_identity
			PI-55_2006	PI-82_2006	PI-74C_2007	PI-58_2006	PI-62_2006	PI-59_2006	PI-83_2006	PI-111_2006
Isolates from state of Piauí/Brazil		PI-55_2006
		PI-82_2006	0.998512
		PI-74C_2007	0.99628	0.99628
		PI-58_2006	0.998512	0.998512	0.99628
		PI-62_2006	0.998512	0.998512	0.99628	0.998512
		PI-59_2006	0.997768	0.997768	0.995536	0.997768	0.997768
		PI-83_2006	0.998512	0.998512	0.99628	1	0.998512	0.997768
		PI-111_2006	0.963542	0.963542	0.96131	0.963542	0.963542	0.962798	0.963542
American/Asian	Lineage 2	BR/BID-V2399/Northern/FJ850091/2007	0.998512	0.998512	0.99628	0.998512	0.998512	0.997768	0.998512	0.963542
		BR0690/RJ/HQ026763/2008	0.998512	0.998512	0.99628	0.998512	0.998512	0.997768	0.998512	0.963542
		BR/SP/BID-V3653/GU131885/2008	0.997768	0.997768	0.995536	0.997768	0.997768	0.997024	0.997768	0.962798
		BR0337/2008/RJ/JX567951/2008b	0.997768	0.997768	0.995536	0.999256	0.997768	0.997024	0.999256	0.962798
		BR0145/ES/HQ012530/2009	0.997768	0.997768	0.995536	0.999256	0.997768	0.997024	0.999256	0.962798
		BR88034/RJ/HQ012526/2007	0.997768	0.997768	0.995536	0.999256	0.997768	0.997024	0.999256	0.962798
		BR/337/GQ368172/2008	0.997768	0.997768	0.995536	0.999256	0.997768	0.997024	0.999256	0.962798
		BR/BID-V3653/SP/GQ330472/2008	0.997768	0.997768	0.995536	0.997768	0.997768	0.997024	0.997768	0.962798
		BR0337/RJ/JX567951/2008	0.997768	0.997768	0.995536	0.999256	0.997768	0.997024	0.999256	0.962798
		BR/BID-V3640/GU131880/2008	0.997768	0.997768	0.995536	0.997768	0.997768	0.997024	0.997768	0.962798
		BR88034/RJ/HQO12526/2007	0.997768	0.997768	0.995536	0.999256	0.997768	0.997024	0.999256	0.962798
		BR/BID-V3637/HM181971/2008	0.997768	0.997768	0.995536	0.997768	0.997768	0.997024	0.997768	0.962798
		Brazil/RJ/GQ368176/2008	0.997024	0.997024	0.994792	0.998512	0.997024	0.99628	0.998512	0.962054
		Brazil/RJ/GQ368163/2007	0.997024	0.997024	0.994792	0.998512	0.997024	0.99628	0.998512	0.962054
		BR/BID-V3650/GU131884/2008	0.997024	0.997024	0.994792	0.997024	0.998512	0.99628	0.997024	0.962054
		BR/T1/GQ368176/2008	0.997024	0.997024	0.994792	0.998512	0.997024	0.99628	0.998512	0.962054
		BR/RP/RMB/RibeiraoPreto/GQ330472/2009	0.99628	0.99628	0.994048	0.99628	0.99628	0.995536	0.99628	0.96131
		BR/RJ/56/JQ710657/2011	0.995536	0.995536	0.993304	0.997024	0.995536	0.994792	0.997024	0.960565
		BR0066/BA/HQO12529/2009	0.995536	0.995536	0.993304	0.997024	0.995536	0.994792	0.997024	0.960565
		BR0450/RJ/JX567950/2008	0.99256	0.99256	0.990327	0.99256	0.99256	0.991815	0.99256	0.968006
		DominicanRepublic/AB122022/2001	0.997024	0.997024	0.994792	0.997024	0.997024	0.99628	0.997024	0.966518
		PERU/FPY019/JX051791/2010	0.995536	0.995536	0.993304	0.997024	0.995536	0.994792	0.997024	0.96131
		Jamaica/GQ199892/2007	0.994792	0.994792	0.99256	0.994792	0.994792	0.994048	0.994792	0.964286
		US/BID-V600/EU482731/2005	0.99256	0.99256	0.990327	0.99256	0.99256	0.991815	0.99256	0.963542
		Cuba89/AY702037/1997	0.988839	0.988839	0.986607	0.988839	0.988839	0.988095	0.988839	0.970982
		Cuba13/AY702034/1997	0.988839	0.988839	0.986607	0.988839	0.988839	0.988095	0.988839	0.970982
		Cuba58/AY702035/1997	0.988839	0.988839	0.986607	0.988839	0.988839	0.988095	0.988839	0.970982
		Nicaragua/FJ850118/2000	0.985863	0.985863	0.983631	0.985863	0.985863	0.985119	0.985863	0.970982
		LARD2891Venezuela/AF363089/1998	0.982887	0.982887	0.980655	0.982887	0.982887	0.982143	0.982887	0.970982
		Puerto/Rico/AY484608/1991	0.976935	0.976935	0.974702	0.976935	0.976935	0.97619	0.976935	0.979911
		Puerto/Rico/AY484607/1988	0.97619	0.97619	0.973958	0.97619	0.97619	0.975446	0.97619	0.979167
		Jamaica/M20558/1983	0.97619	0.97619	0.973958	0.97619	0.97619	0.975446	0.97619	0.980655
		Puerto/Rico/AY484606/1994	0.975446	0.975446	0.973214	0.975446	0.975446	0.974702	0.975446	0.975446
		Vietnam/AF410355/1997	0.963542	0.963542	0.96131	0.964286	0.963542	0.962798	0.964286	0.963542
	Lineage 1	BR39145/RJ/HQ012538/1990	0.975446	0.975446	0.973214	0.975446	0.975446	0.974702	0.975446	0.985863
		BR/RJ/L10041/1990	0.975446	0.975446	0.973214	0.975446	0.975446	0.974702	0.975446	0.985863
		BR42727/RJ/HQO12534/1991	0.975446	0.975446	0.973214	0.975446	0.975446	0.974702	0.975446	0.985863
		BR48578/CE/HQ012509/1994	0.973958	0.973958	0.971726	0.973958	0.973958	0.973214	0.973958	0.988095
		BR55769/RS/HQ012512/1996	0.973214	0.973214	0.970982	0.973214	0.973214	0.97247	0.973214	0.983631
		BR/64020/RJ/GQ368174/1998	0.973214	0.973214	0.970982	0.973214	0.973214	0.97247	0.973214	0.982143
		BR51222/RJ/HQ012510/1995	0.973214	0.973214	0.970982	0.973214	0.973214	0.97247	0.973214	0.985119
		BR/BID-V2376/Northern/2000	0.97247	0.97247	0.970238	0.97247	0.97247	0.971726	0.97247	0.982887
		BR64022/AF489932/1998	0.971726	0.971726	0.969494	0.971726	0.971726	0.970982	0.971726	0.979167
		BR63291/RJ/HQ012516/1998	0.970238	0.970238	0.968006	0.970238	0.970238	0.969494	0.970238	0.991071
		BR77395/ES/HQ012524/2003	0.970238	0.970238	0.968006	0.970238	0.970238	0.969494	0.970238	0.989583
		BR76012/ES/HQ012523/2002	0.968006	0.968006	0.965774	0.968006	0.968006	0.967262	0.968006	0.988839
Asian II		NewGuinea/AF038403/1944	0.947917	0.949405	0.945685	0.947917	0.947917	0.947173	0.947917	0.947173
		Taiwan/L10052/1987	0.928571	0.93006	0.927083	0.928571	0.928571	0.927827	0.928571	0.927083
		Philippines/L10045/1983	0.930804	0.932292	0.929315	0.930804	0.932292	0.93006	0.930804	0.933036
Asian I		Thailand/U87411/1984	0.9375	0.938988	0.935268	0.9375	0.9375	0.936756	0.9375	0.938988
		Thailand/AF100459/1994	0.925595	0.927083	0.923363	0.925595	0.925595	0.924851	0.925595	0.921875
		Thailand/DQ181896/1999	0.922619	0.924107	0.920387	0.922619	0.922619	0.921875	0.922619	0.921875
		Myanmar/DQ518653/2004	0.920387	0.921875	0.918155	0.920387	0.920387	0.919643	0.920387	0.918155
		Camboja/DQ518649/2003	0.918155	0.919643	0.915923	0.918155	0.918155	0.917411	0.918155	0.914435
Cosmopolitan		China/AF359579/1999	0.924851	0.924851	0.921131	0.923363	0.923363	0.922619	0.923363	0.928571
		Australia/AY037116/1993	0.924107	0.925595	0.921875	0.924107	0.924107	0.923363	0.924107	0.929315
		Singapore/AF410379/1991	0.928571	0.93006	0.926339	0.929315	0.928571	0.927827	0.929315	0.933036
		India/EU448422/2004	0.921875	0.923363	0.919643	0.921875	0.921875	0.921131	0.921875	0.924851
		Indonesia/AB189122/1998	0.921131	0.922619	0.918899	0.921131	0.921131	0.920387	0.921131	0.924107
		Singapore/EU448429/2007	0.920387	0.921875	0.918155	0.920387	0.920387	0.919643	0.920387	0.924107
		Indonesia/AY858035/2005	0.920387	0.921875	0.918155	0.920387	0.920387	0.919643	0.920387	0.924107
		Taiwan/DQ645569/2002	0.919643	0.921131	0.917411	0.919643	0.919643	0.918899	0.919643	0.925595
		Malaysia/DQ518635/2003	0.918899	0.920387	0.916667	0.918899	0.918899	0.918155	0.918899	0.922619
		Indonesia/EU448430/2007	0.915179	0.916667	0.912946	0.915179	0.915179	0.914435	0.915179	0.921875
American		Venezuela/AF100465/1987	0.900298	0.901786	0.898065	0.901042	0.900298	0.899554	0.901042	0.90625
		Peru/AF100467/1997	0.899554	0.901042	0.897321	0.900298	0.899554	0.900298	0.900298	0.906994
		Mexico/AF100469/1992	0.89881	0.900298	0.896577	0.899554	0.89881	0.898065	0.899554	0.90625
